# Supplementary material for: Associations between human milk oligosaccharides and infant growth in a Bangladeshi mother–infant cohort
Source: Pediatr Res. 2023 Dec 5;96(2):356–64. doi: 10.1038/s41390-023-02927-1 (PMC11343707; doi:10.1038/s41390-023-02927-1)
Supplement: Supplementary file 1 — Supplementary Table 1 [file 41390_2023_2927_MOESM1_ESM.xlsx]

## Sheet: Sheet1
Supplementary Table 1. Characteristics of mother-infant pairs by those missing and not missing early-infant LAZ measurement
Characteristic	Missing early-infant LAZ	Early-infant LAZ complete	p-valuea
Total, n	14	178
Maternal characteristics
Mother age at enrolment in years, median (IQR)	25 (23, 27)	22 (20, 26)	0.24
Gravidity, median (IQR)	3 (2, 3)	2 (1, 3)	0.15
Vitamin D treatment allocation, n (%)			1
Placebo	7 (50)	89 (50)
28000/28000 IU/week	7 (50)	89 (50)
Postpartum maternal BMI, mean (SD)	22.7 (3.3)	23.8 (4.3)	0.31
Maternal education, n (%)			0.095
No education	1 (7.1)	5 (2.8)
Primary Incomplete	5 (36)	43 (24)
Primary complete	4 (29)	21 (12)
Secondary incomplete	3 (21)	71 (40)
Secondary complete or higher	1 (7.1)	38 (21)
Household-asset index quintilea, n (%)			0.12
1	6 (43)	26 (15)
2	3 (21)	31 (17)
3	2 (14)	48 (27)
4	1 (7.1)	32 (18)
5	2 (14)	41 (23)
Secretor status, n (%)			0.78
Secretor	10 (71)	117 (66)
Non-secretor	4 (29)	61 (34)
Infant characteristics
Gestational age categorization, n (%)			0.27
Preterm (<37 weeks)	2 (14)	12 (6.7)
Term (³ 37 weeks)	12 (86)	166 (93)
Mode of delivery, n (%)			0.78
Vaginal	6 (43)	88 (49)
Cesarean section	8 (57)	90 (51)
Infant sex, n (%)			0.78
Male	6 (43)	89 (50)
Female	8 (57)	89 (50)
Infant feeding pattern during the first 3 months postnatally, n (%)			1
Primarily partially/not fed human milk	1 (7.1)	23 (13)
Primarily exclusively/predominantly fed human milk	13 (93)	155 (87)
Infant feeding pattern during the first 6 months postnatally, n (%)			0.74
Primarily partially/not fed human milk	4 (29)	41 (23)
Primarily exclusively/predominantly fed human milk	10 (71)	137 (77)
a p-values for categorical variables estimated from Fisher’s exact test for variables with cells £10 and from Chi-squared test for variables with cells >10. P-values from continuous variables estimated from Wilcoxon rank-sum test to compare medians and from two-sample t-test to compare means.
